# Supplementary material for: Noninvasive preoperative differential diagnosis of gallbladder carcinoma and xanthogranulomatous cholecystitis: A retrospective cohort study of 240 patients
Source: Cancer Med. 2021 Nov 27;11(1):176–82. doi: 10.1002/cam4.4442 (PMC8704161; doi:10.1002/cam4.4442)
Supplement: Supplementary file 1 — Table S1 [file CAM4-11-176-s001.xlsx]

## Sheet: Table S1
Table S1. Clinical data of XGC patients and GBC patients
	WBC (×10^9)	LY (×10^9)	NEUT (×10^9)	ALB / GLB	HDL-C (mmol/L)	hsCRP (mg/L)	FFA (μmol/L)	AFP (U/mL)	CEA (U/mL)	CA 19-9 (U/mL)	CA 125 (U/mL)	CA 242 (U/mL)	ultrasound	CT scan
XGC001	4.99	NA	NA	1.7	0.79	3.5	386	NA	NA	NA	NA	NA	NA	NA
XGC002	NA	NA	NA	NA	NA	NA	NA	NA	NA	NA	NA	NA	NA	NA
XGC003	6.69	1.97	4.2	1.1	0.9	4.42	252	NA	NA	NA	NA	NA	NA	NA
XGC004	4.07	1.02	2.7	NA	NA	NA	NA	NA	NA	NA	NA	NA	NA	NA
XGC005	4.75	1.82	2.37	1.3	0.89	1.59	469	NA	NA	NA	NA	NA	NA	NA
XGC006	7.79	1.65	5.43	1.7	0.73	6.22	287	NA	NA	NA	NA	NA	NA	NA
XGC007	6.16	2.51	2.92	1.6	0.94	0.91	232	NA	0.76	5.7	NA	NA	NA	NA
XGC008	5	1.81	2.52	1.4	0.86	1.84	455	2.4	1.49	296.6	NA	NA	NA	NA
XGC009	4.71	1.1	2.98	1.3	1.05	3.06	223	NA	1.54	22.6	NA	NA	NA	NA
XGC010	5.13	1.05	3.51	1.4	0.74	0.23	513	NA	NA	NA	NA	NA	NA	NA
XGC011	6.14	2.89	2.54	1.2	NA	NA	NA	NA	NA	NA	NA	NA	NA	NA
XGC012	6.14	2.89	2.54	1.2	NA	NA	NA	NA	NA	NA	NA	NA	NA	NA
XGC013	4.31	1.56	2.32	2.3	0.79	0.49	256	NA	NA	NA	NA	NA	NA	NA
XGC014	6.81	1.75	4.17	NA	NA	NA	NA	NA	1.5	24.8	NA	NA	NA	NA
XGC015	6.81	1.75	4.17	NA	NA	NA	NA	NA	1.5	24.8	NA	NA	NA	NA
XGC016	NA	NA	NA	NA	NA	NA	NA	NA	NA	NA	NA	NA	NA	NA
XGC017	4.13	0.46	3.32	2.4	0.23	32.91	964	NA	2.4	1076	NA	150	NA	NA
XGC018	4.84	1.42	2.97	2.3	0.71	2.45	571	NA	NA	NA	NA	NA	NA	NA
XGC019	3.46	1.34	1.71	1.4	1.5	1.07	286	5.4	1.37	60.3	NA	NA	Yes	Yes
XGC020	4.64	1.25	2.93	1.7	NA	NA	NA	NA	NA	NA	NA	NA	Yes	Yes
XGC021	5.06	1	3.61	1.2	0.96	9.5	898	NA	NA	NA	NA	NA	Yes	Yes
XGC022	6.69	2.26	3.6	1	0.53	5.68	501	NA	NA	NA	NA	NA	Yes	Yes
XGC023	2.51	0.76	1.29	1.4	1.03	5.43	663	7.7	0.95	53.5	NA	NA	NA	NA
XGC024	6.55	2.21	3.83	1.5	0.9	5.67	345	2.5	2.62	12.3	NA	NA	Yes	Yes
XGC025	7.73	1.68	5.26	1.3	1.18	17.61	512	5.5	1.27	24.7	19.9	8.2	Yes	Yes
XGC026	7.35	1.93	4.82	2.3	1.09	0.92	618	NA	NA	NA	NA	NA	NA	NA
XGC027	7.19	1.17	5.16	1.1	NA	NA	NA	NA	NA	NA	NA	NA	Yes	Yes
XGC028	6.55	1.4	4.33	1.3	1.54	0.76	204	NA	NA	NA	NA	NA	NA	NA
XGC029	8.86	3.19	4.84	1.6	NA	NA	NA	NA	NA	NA	NA	NA	NA	NA
XGC030	5.83	1.62	3.4	1.4	0.83	7.45	759	NA	NA	NA	NA	NA	NA	NA
XGC031	3.67	1.5	1.69	1.1	0.51	2.28	522	NA	NA	NA	NA	NA	NA	NA
XGC032	3.47	1.35	1.82	2	0.99	0.44	270	NA	NA	NA	NA	NA	NA	NA
XGC033	4.86	1.17	3.38	1.7	0.94	0.56	589	2.6	0.98	16.6	NA	6	Yes	Yes
XGC034	4.78	2.04	2.22	2.2	1.02	0.62	613	NA	NA	5.2	NA	NA	NA	NA
XGC035	5.67	1.58	3.5	1.6	0.86	2.19	602	NA	NA	NA	NA	NA	NA	NA
XGC036	3.39	1.56	1.54	1.9	1.5	4.01	604	2.5	0.64	9.5	9.8	NA	NA	NA
XGC037	4.98	1.75	2.86	1.5	1.12	19.78	1000	NA	NA	NA	NA	NA	Yes	Yes
XGC038	6.66	1.63	4.24	1.6	0.87	6.18	423	NA	NA	NA	NA	NA	NA	NA
XGC039	15.3	1.58	12.93	2.6	0.77	0.52	428	NA	NA	NA	NA	NA	Yes	Yes
XGC040	5.54	1.73	3.04	2	0.81	0.5	734	NA	NA	NA	NA	NA	Yes	Yes
XGC041	8.12	2.95	4.27	NA	NA	NA	NA	NA	NA	NA	NA	NA	NA	NA
XGC042	7.09	1.59	4.76	1.2	0.86	9.5	NA	NA	NA	NA	NA	NA	NA	NA
XGC043	5.57	1.73	3.2	2.7	1.16	0.67	447	NA	2.47	4.3	NA	NA	Yes	Yes
XGC044	3.85	1.33	2.15	1.6	1.07	0.89	436	NA	NA	NA	NA	NA	NA	NA
XGC045	4.85	1.7	2.61	1.6	1.42	1.07	674	NA	NA	NA	NA	NA	NA	NA
XGC046	5.13	2.91	2.53	1.5	0.54	3.09	322	NA	NA	NA	NA	NA	Yes	Yes
XGC047	6.75	2.03	4.09	1.2	NA	4.82	NA	2.6	2.23	79.7	14.9	12.3	Yes	Yes
XGC048	NA	NA	NA	NA	NA	NA	NA	NA	NA	NA	NA	NA	NA	NA
XGC049	NA	NA	NA	NA	NA	NA	NA	NA	NA	NA	NA	NA	NA	NA
XGC050	NA	NA	NA	NA	NA	NA	NA	NA	NA	NA	NA	NA	NA	NA
XGC051	NA	NA	NA	NA	NA	NA	NA	NA	NA	NA	NA	NA	NA	NA
XGC052	NA	NA	NA	NA	NA	NA	NA	NA	NA	NA	NA	NA	NA	NA
XGC053	NA	NA	NA	NA	NA	NA	NA	NA	NA	NA	NA	NA	NA	NA
XGC054	NA	NA	NA	NA	NA	NA	NA	NA	NA	NA	NA	NA	NA	NA
XGC055	NA	NA	NA	NA	NA	NA	NA	NA	NA	NA	NA	NA	NA	NA
XGC056	NA	NA	NA	NA	NA	NA	NA	NA	NA	NA	NA	NA	NA	NA
XGC057	NA	NA	NA	NA	NA	NA	NA	NA	NA	NA	NA	NA	NA	NA
XGC058	NA	NA	NA	NA	NA	NA	NA	NA	NA	NA	NA	NA	NA	NA
XGC059	NA	NA	NA	NA	NA	NA	NA	NA	NA	NA	NA	NA	NA	NA
XGC060	7.56	2.52	4.49	1.2	0.84	2.02	217	NA	1.78	14.8	NA	5.9	NA	NA
XGC061	NA	NA	NA	NA	NA	NA	NA	NA	NA	NA	NA	NA	NA	NA
XGC062	5.71	1.4	3.71	1	0.59	32.2	912	NA	NA	NA	NA	NA	NA	NA
XGC063	14.89	1.35	12.8	1	NA	NA	NA	1.8	0.41	80.9	NA	NA	NA	NA
XGC064	10.69	1.19	8.79	1	NA	NA	NA	NA	NA	NA	NA	NA	NA	NA
XGC065	4.46	1.85	2.12	1.7	1.26	0.76	748	NA	NA	NA	NA	NA	NA	NA
XGC066	4.39	1.24	2.61	1.4	1.36	1.6	576	NA	NA	NA	NA	NA	NA	NA
XGC067	5.95	2.05	3.62	2.1	0.85	6.32	372	NA	NA	NA	NA	NA	NA	NA
XGC068	5.16	1.04	3.57	1.2	1.19	1.73	1201	NA	NA	NA	NA	NA	NA	NA
XGC069	2.97	0.48	2.07	1.7	0.68	1.34	230	NA	8.03	85.6	5.8	36.4	Yes	Yes
XGC070	4.42	1.23	2.89	1.4	NA	NA	NA	NA	NA	NA	NA	NA	NA	NA
XGC071	3.52	1.16	1.62	1.4	0.66	2.16	544	3	0.93	25	NA	2	NA	NA
XGC072	2.88	0.78	1.84	1.8	NA	NA	NA	NA	NA	NA	NA	NA	NA	NA
XGC073	9.47	1.5	6.79	1.4	0.92	45.4	1078	NA	NA	NA	NA	NA	Yes	Yes
XGC074	4.53	1.78	2.14	2.1	0.78	1.05	739	NA	NA	NA	NA	NA	Yes	NA
XGC075	3.99	1.4	2.07	0.8	0.77	3.22	354	2.7	1.82	3.1	NA	NA	Yes	Yes
XGC076	5.35	1.43	3.27	1.6	1.03	1.19	401	NA	2.88	14.2	NA	NA	NA	NA
XGC077	3.93	1.45	2.13	1.5	1.23	0.65	856	0.2	1.04	12	12.8	2.7	Yes	Yes
XGC078	6.12	1.58	4.02	NA	NA	NA	NA	NA	NA	NA	NA	NA	Yes	Yes
XGC079	7.16	3.1	3.09	1.6	NA	NA	NA	NA	NA	NA	NA	NA	Yes	NA
XGC080	9.57	2.62	5.84	1.7	0.93	2.88	550	NA	NA	NA	NA	NA	Yes	Yes
XGC081	5.22	1.25	3.52	NA	NA	NA	NA	5.2	1.77	7.6	NA	5.8	Yes	Yes
XGC082	8.3	2.12	5.17	1.3	0.78	5.74	440	NA	1.94	7.3	15	2.4	NA	NA
XGC083	5.29	1.95	2.79	NA	NA	NA	NA	1.4	0.64	24	NA	2.3	Yes	NA
XGC084	3.27	1.21	1.68	1.7	0.91	0.9	NA	1.9	0.47	5.1	NA	NA	Yes	NA
XGC085	3.7	1.49	1.5	NA	NA	NA	NA	NA	NA	NA	NA	NA	Yes	NA
XGC086	5.52	NA	NA	1.7	0.75	1.54	247	NA	NA	NA	NA	NA	Yes	NA
XGC087	7.69	NA	NA	NA	NA	NA	NA	NA	NA	NA	NA	NA	Yes	NA
XGC088	11.2	NA	NA	0.9	NA	NA	NA	NA	NA	NA	NA	NA	Yes	Yes
XGC089	4.17	NA	NA	44	0.8	1.04	557	3.4	NA	NA	5.8	5.8	Yes	Yes
XGC090	11.16	NA	NA	2.1	NA	NA	NA	2.9	2.16	13	6.5	NA	Yes	Yes
GBC001	11.31	0.85	9.63	NA	NA	NA	NA	2.2	2.73	47.5	NA	24.1	Yes	Yes
GBC002	5.67	1.45	3.86	1.5	0.99	11.91	182	2.1	1.84	1149	19.5	>150.00	Yes	Yes
GBC003	9.11	1.56	6.59	1.2	NA	NA	NA	3.6	1.59	115.5	NA	31.7	Yes	Yes
GBC004	6.63	1.23	5	1.6	1.01	0.43	551	1.1	23.48	166.1	NA	68.8	Yes	Yes
GBC005	7.64	1.77	4.84	1.4	0.83	8.71	350	1.6	3.17	79.4	4	31.8	Yes	NA
GBC006	9.05	1.75	6.56	NA	NA	NA	NA	NA	NA	NA	NA	NA	Yes	Yes
GBC007	9.99	1.49	7.83	1.3	0.89	15.24	1533	NA	2.31	55.9	NA	12.3	NA	Yes
GBC008	7.37	1.33	5.49	1.5	NA	NA	NA	2.6	10.58	475	NA	NA	Yes	Yes
GBC009	3.47	0.98	2.01	1.6	0.86	4.43	423	3.2	1.44	27	67.1	NA	Yes	Yes
GBC010	3.33	0.99	1.89	1.6	1.49	2.36	377	NA	NA	NA	NA	NA	Yes	Yes
GBC011	6.12	1.32	3.96	2	1.13	0.79	387	1.6	1.08	11.2	NA	NA	Yes	NA
GBC012	9.25	1.04	7.19	2.5	NA	NA	NA	4.6	3.85	7.4	5.9	5.2	Yes	NA
GBC013	6.3	2.11	3.54	1.7	1.36	2.503	529	NA	NA	NA	NA	NA	Yes	Yes
GBC014	10.18	1.78	7.62	1.1	NA	NA	NA	2.1	253.9	920.8	NA	NA	Yes	NA
GBC015	8.83	2.65	4.83	1.6	0.82	27.41	287	2.6	4.9	1049	NA	NA	Yes	Yes
GBC016	3.54	0.85	2.41	1.3	1.19	2.23	664	NA	NA	NA	NA	NA	Yes	Yes
GBC017	8.5	2.26	5.61	1.7	1.83	1	472	11.3	2.74	5	12.3	3.7	Yes	Yes
GBC018	5.05	1.58	3.04	1.6	0.99	4.46	806	2.4	4.27	101.9	73.6	13.7	Yes	Yes
GBC019	6.59	2.7	3.3	1.2	1.36	0.38	847	3.2	13.03	7.5	12.3	1.4	Yes	Yes
GBC020	10.09	1.74	7.38	1.7	NA	NA	NA	7.2	49.73	44447	NA	>150.00	Yes	Yes
GBC021	7.69	0.73	6.46	1.3	1.01	30.34	583	2.9	1.57	4.7	21.6	0.7	Yes	Yes
GBC022	4.36	1.97	1.88	1.1	0.83	2.59	485	NA	2.6	9.8	7.4	6	Yes	NA
GBC023	4.91	1.14	3.09	1	0.57	6.92	626	2	4.58	25.5	33.2	9	Yes	Yes
GBC024	4.67	1.79	2.35	1.9	1.29	0.92	211	NA	NA	NA	NA	NA	Yes	Yes
GBC025	5.72	1.45	3.55	1.4	1.38	17.49	608	NA	NA	NA	NA	NA	Yes	Yes
GBC026	6.5	2.32	3.53	1.6	1.04	0.36	260	NA	NA	NA	NA	NA	Yes	NA
GBC027	5.76	1.94	3.35	1.6	0.87	6.62	412	2.2	2.99	29	19.1	10.3	Yes	Yes
GBC028	4.66	1.37	2.96	2	1.63	1.26	605	5.9	3.41	833.4	8.5	>150.00	Yes	Yes
GBC029	8.07	2.55	4.86	1.7	1.13	2.71	369	1.9	1.46	9	NA	NA	Yes	Yes
GBC030	3.41	0.53	2.59	1.8	0.65	0.55	484	NA	NA	NA	NA	NA	Yes	Yes
GBC031	8.5	2.33	5.01	1.6	1.04	4.82	459	3.5	2.08	8.6	152.2	10	Yes	Yes
GBC032	7.68	1.34	5.58	1.2	1.13	29.81	454	3.2	2.7	53	18.1	32.2	Yes	Yes
GBC033	6.87	1.78	4.06	1.5	0.95	5.68	710	5.2	3.11	9.4	NA	NA	Yes	Yes
GBC034	5.54	1.55	3.35	1.2	1	3.81	607	2.2	0.35	17.3	12.3	8.7	Yes	NA
GBC035	6.36	1.36	4.13	1.7	0.93	5.38	446	NA	2.28	22.7	9.1	8.4	Yes	Yes
GBC036	8.02	2.49	4.96	1.2	0.85	57.69	473	19	101.2	206	NA	NA	Yes	Yes
GBC037	4.59	1.31	2.58	1.5	1.33	0.78	278	1.7	2.45	35.1	38.3	18.1	Yes	Yes
GBC038	5.93	2.13	3.08	1.3	0.97	4.43	814	NA	NA	NA	NA	NA	Yes	NA
GBC039	6.6	0.93	5.22	1.6	0.46	4.16	714	2.7	65.04	2400	18.3	>150.00	Yes	NA
GBC040	3.94	0.93	2.61	0.8	NA	NA	NA	NA	2.17	31.2	NA	25.5	Yes	Yes
GBC041	9.87	2.41	6.75	NA	NA	NA	NA	NA	NA	NA	NA	NA	Yes	Yes
GBC042	9.29	1.38	6.99	1.7	0.84	4.46	417	2.5	12.72	6117	76.5	>150.00	Yes	Yes
GBC043	5.53	1.82	3.09	1.3	1.11	4.66	292	2.9	0.37	7.4	NA	NA	Yes	Yes
GBC044	7.91	2.36	4.41	1.4	1.72	2.77	380	2.9	7.19	716.1	NA	140.9	NA	NA
GBC045	6.55	1.54	4.15	1.6	NA	NA	NA	1.5	2.59	7	NA	5.7	Yes	Yes
GBC046	9.76	1.69	6.27	1.6	0.44	7.1	943	2.3	16.3	934	NA	NA	Yes	Yes
GBC047	4.31	1.61	2.24	1.9	0.76	1.29	557	3.3	1.9	15.1	20.9	4.1	NA	NA
GBC048	5.23	1.94	2.79	1.6	1.1	0.22	274	3.1	1.91	12.9	11.2	NA	Yes	Yes
GBC049	15.52	1.05	13.77	1.3	NA	NA	NA	3.8	2.31	205.4	NA	NA	NA	NA
GBC050	4.65	1.11	3.05	1.5	1.01	2.62	338	2.8	4.3	38.8	12.2	8.9	Yes	Yes
GBC051	5.91	1.71	3.62	1.6	1.12	1.17	638	5.9	2.08	12.1	NA	NA	Yes	Yes
GBC052	8.66	1.09	6.97	NA	NA	NA	NA	NA	NA	NA	NA	NA	Yes	Yes
GBC053	5.24	0.84	3.88	1.7	NA	NA	NA	3.5	1.59	219.3	NA	NA	Yes	Yes
GBC054	8.16	2.45	6.01	2.3	0.67	0.62	341	4	4.95	<0.60	8.6	0.3	NA	Yes
GBC055	5.5	0.78	4.03	1.5	0.23	9.26	643	NA	NA	NA	NA	NA	Yes	Yes
GBC056	3.19	1.03	1.78	1.5	1.3	0.78	268	NA	3.29	NA	NA	NA	Yes	Yes
GBC057	8.33	3.88	3.79	1.1	0.59	6.05	505	1.2	1.4	472.2	32.3	NA	Yes	Yes
GBC058	11.32	2.72	7.3	1.74	NA	NA	NA	3	3.23	14.6	12.5	10.6	Yes	Yes
GBC059	5.87	2.1	3.14	1.8	0.87	0.74	575	5.5	22.35	13.2	10.6	3.7	Yes	Yes
GBC060	6.86	1.47	4.56	1.8	1.09	0.8	525	2.7	3.63	5.6	10.8	3	Yes	Yes
GBC061	7.81	1.41	5.58	1.3	0.68	35.37	739	NA	NA	NA	NA	NA	NA	Yes
GBC062	6.51	1.93	4.02	1.8	1.05	1.15	639	3.6	3.33	11.3	23.1	11.2	Yes	NA
GBC063	8.46	2.11	5.53	1.2	1.01	6.23	495	2.6	NA	NA	107.1	NA	NA	NA
GBC064	7.05	1.81	4.64	1.8	1.43	1.76	604	5.2	3.43	56.7	68.3	56.9	NA	NA
GBC065	8.08	1.73	5.46	1.2	0.84	5.41	607	3.5	NA	NA	NA	NA	NA	Yes
GBC066	10.81	1.67	8.32	NA	NA	NA	NA	NA	NA	NA	NA	NA	NA	NA
GBC067	5.15	1.29	3.26	1.2	0.38	9.37	712	NA	NA	NA	NA	NA	Yes	Yes
GBC068	7.73	1.74	4.95	1.2	0.95	3.89	380	2.1	2.14	<0.60	11.6	0.3	NA	NA
GBC069	8.01	0.7	6.53	1.3	0.28	48.83	448	NA	2.6	3463	NA	>150.00	NA	Yes
GBC070	5.36	2.15	2.41	2.2	NA	NA	NA	NA	NA	NA	NA	NA	NA	Yes
GBC071	3.35	0.96	2.13	1.6	1.02	0.73	449	1.7	1.44	26.9	9.9	22.5	NA	NA
GBC072	7.07	1.41	5.01	1.5	0.66	39.69	401	1.1	14.8	3392	83.2	NA	NA	Yes
GBC073	6.21	1.62	3.73	1.8	1.38	0.91	512	3.7	5.81	170.6	NA	NA	NA	Yes
GBC074	6.62	2.15	3.93	1.6	0.85	1.8	664	2.4	3.16	641.4	7.3	NA	NA	NA
GBC075	10.44	0.64	9.01	NA	1.03	1.02	457	NA	29.72	616.9	NA	NA	NA	Yes
GBC076	7.09	1.6	4.85	1.5	1.24	1.02	250	2.3	1.37	10.1	NA	NA	NA	NA
GBC077	5.03	1.65	2.55	1.3	1.1	0.46	260	1.3	2.6	<0.60	8.5	0.3	Yes	NA
GBC078	10.44	1.63	7.91	2	0.35	113.95	565	3.2	1.47	201.5	NA	NA	NA	Yes
GBC079	7.58	2.19	4.47	1.5	1.18	4.55	518	5.7	12.44	NA	NA	NA	NA	NA
GBC080	5.09	1.83	2.67	1.3	1.23	0.92	309	3.3	2.85	43.9	13.9	24.2	NA	Yes
GBC081	4.75	1.36	2.94	1.7	1.15	3.78	836	1729	4.39	39.4	NA	NA	NA	NA
GBC082	5.51	2.11	2.87	1.4	1.18	0.37	362	5.4	2.14	13.7	6.6	10.3	NA	NA
GBC083	12.29	5.29	5.45	1.2	NA	NA	NA	NA	2.57	47.5	NA	NA	NA	Yes
GBC084	6.92	1.8	4.65	1.8	1.13	0.64	300	2.2	1.57	6.6	NA	NA	NA	NA
GBC085	4.25	1.2	2.83	1.4	1.52	0.72	842	2.5	0.76	3.8	NA	1.3	Yes	NA
GBC086	11.8	1.31	9.73	1.4	0.79	1.6	620	NA	NA	NA	NA	NA	NA	Yes
GBC087	13.93	1.25	11.95	NA	NA	NA	NA	NA	NA	NA	NA	NA	NA	Yes
GBC088	7.28	2.34	3.56	1.9	0.9	0.75	331	NA	4.7	3.6	NA	NA	NA	NA
GBC089	12.96	0.92	11.51	1.5	NA	NA	NA	3.3	2.13	57.7	26.2	NA	NA	NA
GBC090	3.41	1.27	1.75	1.5	0.81	0.33	261	1.4	0.84	10.8	9.5	7.4	NA	NA
GBC091	5.05	1.1	3.44	1.8	NA	NA	NA	7	5.11	15.2	NA	NA	NA	NA
GBC092	4.13	1.6	1.96	1.6	1.08	0.23	254	2	2.15	17.9	7.5	5.6	NA	Yes
GBC093	6.42	1.66	4.26	1.4	0.84	0.65	806	2.8	25.55	1021	29.9	>150.00	NA	Yes
GBC094	7.38	1.75	4.97	1.4	1.04	3.69	444	2.6	1.92	13.1	NA	NA	NA	NA
GBC095	3.62	1.27	2.03	1.4	NA	NA	NA	3.6	3.57	166.8	7.6	93.5	NA	Yes
GBC096	8.07	0.92	6.36	1.5	1.34	10.72	515	NA	NA	NA	NA	NA	NA	NA
GBC097	10.19	1.81	7.71	NA	NA	NA	NA	NA	NA	NA	NA	NA	NA	Yes
GBC098	7.16	1.04	5.61	1.3	1.38	3.9	785	3.1	2.84	31.9	NA	NA	NA	Yes
GBC099	8.43	2.14	5.36	0.9	NA	NA	NA	2.7	0.84	118.3	78.8	64	NA	Yes
GBC100	9.68	3.07	5.73	1.4	1.26	2.35	497	NA	NA	NA	NA	NA	NA	NA
GBC101	6.54	1.67	3.85	1.3	0.66	2.56	484	NA	1.56	80	39	NA	NA	NA
GBC102	9.09	1.29	7.17	1.1	1.09	8.74	670	NA	NA	NA	NA	NA	NA	NA
GBC103	7.27	1.41	5.28	0.9	0.51	0.51	649	0.9	2.59	110.1	9.6	142.3	NA	Yes
GBC104	4.29	1.6	2.28	1.7	1	4.11	636	3.3	NA	NA	6.6	7.4	NA	NA
GBC105	7	2.06	4.21	1.4	0.86	0.71	610	2.9	1.02	180.4	22.3	117.2	NA	NA
GBC106	9.83	1.48	7.64	NA	NA	NA	NA	NA	5.79	209.9	NA	77.4	NA	NA
GBC107	4.76	2.03	2.22	1.5	1.31	0.32	536	2.3	0.73	5.2	7.7	1.1	NA	NA
GBC108	5.7	1.61	3.1	1.4	1.17	2.72	445	3.3	NA	NA	NA	0.3	NA	NA
GBC109	4.78	1.74	2.55	1.7	0.68	6.83	399	1.6	4.11	63.8	NA	13.4	NA	NA
GBC110	4.87	0.98	3.24	1	0.22	5.9	1029	6.3	3.58	94	NA	NA	NA	NA
GBC111	5.11	1.62	2.91	1.6	NA	NA	NA	NA	5.65	1387	NA	44.5	NA	NA
GBC112	7.34	1.84	4.51	1	1.14	7.61	619	3.1	18.58	125.1	316.6	NA	NA	NA
GBC113	6.6	1.32	4.71	1.4	1.3	4.02	420	NA	10.37	970.3	NA	>150.00	NA	NA
GBC114	5.83	2.3	2.77	NA	1.06	1.53	564	NA	NA	NA	NA	NA	NA	NA
GBC115	5.67	1.96	3.09	1.5	1.42	5.17	558	4.1	1.45	15.1	18.2	9.5	NA	NA
GBC116	4.93	0.71	3.29	1.4	1.17	15.42	736	1	2.24	77.8	56.2	8.9	NA	NA
GBC117	6.36	1.42	4.33	NA	NA	NA	NA	NA	NA	NA	NA	NA	NA	NA
GBC118	8.3	2.65	4.69	1.4	1.02	1.85	411	1.6	1.33	14.3	6.6	2.3	NA	NA
GBC119	18.29	1.96	15.53	NA	NA	NA	NA	5.6	3.05	139.5	NA	NA	NA	NA
GBC120	5.07	2.62	2	NA	1.68	0.19	365	26.7	4.34	46.4	NA	NA	NA	Yes
GBC121	4.69	1.25	2.9	1.8	0.94	1.28	372	NA	NA	NA	NA	NA	NA	NA
GBC122	4.16	1.68	1.88	1.5	0.91	0.86	988	3.3	3.24	13.2	22.7	2.2	NA	NA
GBC123	12.56	1.12	10.63	1.2	NA	NA	NA	NA	NA	18.4	NA	NA	NA	Yes
GBC124	7.86	1.35	6.04	NA	NA	NA	NA	NA	0.7	14.1	NA	NA	NA	Yes
GBC125	16.93	1.52	14.22	0.8	0.75	99.8	471	1.1	8.1	397.5	NA	NA	NA	NA
GBC126	4.86	1.97	2.24	1.4	1.33	0.19	208	NA	NA	NA	NA	NA	NA	NA
GBC127	11.75	0.85	10.43	1.3	1.11	100.37	626	4	0.87	16.9	63.1	4.3	NA	Yes
GBC128	5.83	1.42	3.79	1.4	0.82	0.22	425	NA	NA	NA	NA	NA	NA	NA
GBC129	8.74	1.59	6.43	1.6	1.17	1.86	482	NA	20.25	NA	NA	NA	NA	NA
GBC130	6.83	1.73	4.53	1.1	1.02	NA	NA	NA	NA	82.1	9.9	NA	NA	NA
GBC131	5.21	1.42	3.32	1.3	1.11	1.5	576	1.7	14.67	18.6	NA	NA	NA	NA
GBC132	2.5	0.71	1.56	1.7	1.45	0.7	472	2.5	2.68	1.1	NA	0.3	NA	NA
GBC133	6.47	2.01	3.89	1.5	1.16	0.53	453	2.5	2.45	28	NA	12.4	NA	NA
GBC134	3.17	1.09	1.75	1.4	0.85	1.44	253	2	2.44	14.3	6.6	6.5	NA	NA
GBC135	6.31	1.72	3.81	1.1	1.07	4.25	361	1	2.21	19	NA	NA	NA	NA
GBC136	4.26	1.54	2.21	1.4	1.56	0.72	502	NA	NA	NA	NA	NA	NA	NA
GBC137	5.78	1.48	3.6	1.4	0.99	6.67	383	1	2.56	10.1	6.8	NA	NA	NA
GBC138	7.49	2.4	3.91	1.3	1.25	0.62	174	1.8	6.13	152.4	NA	34	NA	NA
GBC139	4.51	1.71	2.42	1.5	1.19	0.36	239	NA	NA	41.2	NA	NA	NA	NA
GBC140	4.79	1.66	2.46	1.4	0.84	0.08	499	NA	NA	NA	NA	NA	NA	NA
GBC141	6.92	1.59	5.09	1.3	1.53	4.3	786	2.5	1.62	5.5	11.1	NA	NA	NA
GBC142	3.56	0.88	2.09	1.7	0.9	0.12	277	1.5	1.95	<0.60	NA	NA	NA	NA
GBC143	6.92	1.3	4.8	1.1	0.29	NA	NA	1.3	7.67	266.3	NA	NA	NA	NA
GBC144	5.91	1.35	3.1	0.7	NA	NA	NA	3.4	6.57	98.1	28.1	35.2	NA	NA
GBC145	6.47	0.43	5.6	1.6	0.92	0.79	684	6.2	2.4	12.5	NA	4.1	NA	NA
GBC146	6.69	1.51	4.48	1.3	1.2	2.05	449	5.9	1.15	6.2	NA	NA	NA	NA
GBC147	11.84	0.88	10.03	1.3	NA	NA	NA	NA	NA	NA	NA	NA	NA	NA
GBC148	10.56	0.77	9.19	NA	NA	NA	NA	NA	NA	NA	NA	NA	NA	NA
GBC149	6.76	2.46	3.56	1.6	1.15	0.71	683	NA	NA	NA	NA	NA	NA	NA
GBC150	6.51	1.68	3.86	1.3	1.2	1.02	277	NA	NA	NA	NA	NA	NA	NA
